# Supplementary material for: Treatment of High-Risk Neuroblastoma with Dinutuximab and Chemotherapy Administered in all Cycles of Induction
Source: Cancers (Basel). 2023 Sep 18;15(18):4609. doi: 10.3390/cancers15184609 (PMC10527563; doi:10.3390/cancers15184609)
Supplement: Supplementary file 1 [file cancers-15-04609-s001.zip]

Archive with 1 entries (1 files):
- cancers-2549432-supplementary.pdf
